# Supplementary material for: Systematic characterization of PBP2 as the primary siderophore recognizer in Actinomycetes and other Gram-positive bacteria
Source: Microb Genom. 2026 Apr 2;12(4):001671. doi: 10.1099/mgen.0.001671 (PMC13293324; doi:10.1099/mgen.0.001671)
Supplement: Uncited Supplementary Material 2. [file mgen-12-01671-s002.csv]

Refseq_accession
GCF_000008925.1
GCF_000009865.1
GCF_000009585.1
GCF_000008245.1
GCF_000008365.1
GCF_000008305.1
GCF_000009665.1
GCF_000010585.1
GCF_000008205.1
GCF_000008225.1
GCF_000007525.1
GCF_000006625.1
GCF_000010185.1
GCF_000007645.1
GCF_000008405.1
GCF_000007485.1
GCF_000006605.1
GCF_000010125.1
GCF_000009645.1
GCF_000009685.1
GCF_000005825.2
GCF_000009785.1
GCF_000008945.1
GCF_000008505.1
GCF_000007625.1
GCF_000007785.1
GCF_000010265.1
GCF_000009205.2
GCF_000007825.1
GCF_000010225.1
GCF_000008765.1
GCF_000011225.1
GCF_000009805.1
GCF_000008005.1
GCF_000009025.1
GCF_000010105.1
GCF_000011025.1
GCF_000007285.1
GCF_000008065.1
GCF_000006785.2
GCF_000009545.1
GCF_000009385.1
GCF_000010705.1
GCF_000010145.1
GCF_000010005.1
GCF_000007425.1
GCF_000007265.1
GCF_000010425.1
GCF_000006885.1
GCF_000007045.1
GCF_000008445.1
GCF_000006865.1
GCF_000008345.1
GCF_000011045.1
GCF_000010285.1
GCF_000008285.1
GCF_000007085.1
GCF_000007465.2
GCF_000010465.1
GCF_000009005.1
GCF_000009405.1
GCF_000007665.1
GCF_000009425.1
GCF_000009905.1
GCF_000010445.1
GCF_000011145.1
GCF_000009825.1
GCF_000008585.1
GCF_000008425.1
GCF_000010685.1
GCF_000009445.1
GCF_000008165.1
GCF_000007845.1
GCF_000007865.1
GCF_000009045.1
GCF_000010045.1
GCF_000010165.1
GCF_000010805.1
GCF_000011445.1
GCF_000012225.1
GCF_000011525.1
GCF_000011305.1
GCF_000011905.1
GCF_000011285.1
GCF_000009765.2
GCF_000011505.1
GCF_000011265.1
GCF_000011245.1
GCF_000011325.1
GCF_000010605.1
GCF_000012765.1
GCF_000011925.1
GCF_000011765.3
GCF_000011825.1
GCF_000011845.1
GCF_000011665.1
GCF_000011985.1
GCF_000012165.2
GCF_000012705.1
GCF_000011645.1
GCF_000011625.1
GCF_000013505.1
GCF_000013545.1
GCF_000013425.1
GCF_000014545.1
GCF_000014485.1
GCF_000013845.2
GCF_000014465.1
GCF_000012045.1
GCF_000014445.1
GCF_000014525.1
GCF_000013465.1
GCF_000014405.1
GCF_000015385.1
GCF_000014505.1
GCF_000014385.1
GCF_000013485.1
GCF_000014425.1
GCF_000014125.1
GCF_000014205.1
GCF_000014365.2
GCF_000012865.1
GCF_000014725.1
GCF_000015025.1
GCF_000014185.1
GCF_000013285.1
GCF_000017085.1
GCF_000016805.1
GCF_000017065.1
GCF_000015745.1
GCF_000017005.1
GCF_000016505.1
GCF_000014925.1
GCF_000013925.1
GCF_000016825.1
GCF_000015865.1
GCF_000016545.1
GCF_000017045.1
GCF_000016145.1
GCF_000017025.1
GCF_000016165.1
GCF_000015785.2
GCF_000013345.1
GCF_000015065.1
GCF_000014985.1
GCF_000015305.1
GCF_000017425.1
GCF_000015265.1
GCF_000015005.1
GCF_000017305.1
GCF_000016665.1
GCF_000016985.1
GCF_000016925.1
GCF_000016425.1
GCF_000017805.1
GCF_000016965.1
GCF_000017885.4
GCF_000019345.1
GCF_000019025.1
GCF_000019825.1
GCF_000018125.1
GCF_000019005.1
GCF_000018185.1
GCF_000017965.1
GCF_000019985.1
GCF_000018425.1
GCF_000019265.1
GCF_000019165.1
GCF_000020065.1
GCF_000021265.1
GCF_000020005.1
GCF_000019905.1
GCF_000023685.1
GCF_000018825.1
GCF_000019545.1
GCF_000020165.1
GCF_000019305.1
GCF_000019245.4
GCF_000018785.1
GCF_000023165.1
GCF_000019065.1
GCF_000021425.1
GCF_000018345.1
GCF_000021685.1
GCF_000019085.1
GCF_000020765.1
GCF_000018985.1
GCF_000018965.1
GCF_000018325.1
GCF_000018885.1
GCF_000020425.1
GCF_000021185.1
GCF_000019045.1
GCF_000018685.1
GCF_000018865.1
GCF_000020345.1
GCF_000022905.1
GCF_000023845.1
GCF_000022325.1
GCF_000022705.1
GCF_000022965.1
GCF_000023145.1
GCF_000023205.1
GCF_000023265.1
GCF_000023885.1
GCF_000023085.1
GCF_000022925.1
GCF_000023045.1
GCF_000021945.1
GCF_000020285.1
GCF_000022765.1
GCF_000023105.1
GCF_000022065.1
GCF_000023865.1
GCF_000021925.1
GCF_000022505.1
GCF_000021305.1
GCF_000021785.1
GCF_000023925.1
GCF_000022865.1
GCF_000022025.1
GCF_000021445.1
GCF_000021205.1
GCF_000023405.1
GCF_000023585.1
GCF_000023625.1
GCF_000024225.1
GCF_000024065.1
GCF_000024105.1
GCF_000024285.1
GCF_000024265.1
GCF_000024205.1
GCF_000023245.1
GCF_000024025.1
GCF_000024585.1
GCF_000026205.1
GCF_000027325.1
GCF_000026405.1
GCF_000024605.1
GCF_000085865.1
GCF_000025845.1
GCF_000025365.1
GCF_000025385.1
GCF_000027345.1
GCF_000026525.1
GCF_000025045.1
GCF_000089865.1
GCF_000063605.1
GCF_000025245.2
GCF_000024965.1
GCF_000025205.1
GCF_000025025.1
GCF_000025225.2
GCF_000026065.1
GCF_000024985.1
GCF_000026605.1
GCF_000026585.1
GCF_000025765.1
GCF_000025005.1
GCF_000025085.1
GCF_000026485.1
GCF_000024445.1
GCF_000025645.1
GCF_000026665.1
GCF_000026505.1
GCF_000026705.1
GCF_000025145.1
GCF_000024925.1
GCF_000024365.1
GCF_000024345.1
GCF_000026745.1
GCF_000027045.1
GCF_000091405.1
GCF_000069225.1
GCF_000024785.1
GCF_000056065.1
GCF_000091645.1
GCF_000026725.1
GCF_000091905.1
GCF_000091725.1
GCF_000092325.1
GCF_000027185.1
GCF_000027165.1
GCF_000060285.1
GCF_000069945.1
GCF_000027145.1
GCF_000024385.1
GCF_000024685.1
GCF_000024545.1
GCF_000025345.1
GCF_000063585.1
GCF_000063485.1
GCF_000092165.1
GCF_000024865.1
GCF_000025825.1
GCF_000026445.2
GCF_000085225.1
GCF_000025265.1
GCF_000025805.1
GCF_000092225.1
GCF_000058485.1
GCF_000069185.1
GCF_000092585.1
GCF_000092365.1
GCF_000062885.1
GCF_000091305.1
GCF_000092505.1
GCF_000143945.1
GCF_000092765.1
GCF_000092405.1
GCF_000092445.1
GCF_000092645.1
GCF_000148625.1
GCF_000144955.2
GCF_000143435.1
GCF_000093125.2
GCF_000143865.1
GCF_000143845.1
GCF_000144645.1
GCF_000144935.2
GCF_000143205.1
GCF_000092965.1
GCF_000145215.1
GCF_000145615.1
GCF_000144675.2
GCF_000093085.1
GCF_000092905.1
GCF_000092945.1
GCF_000143705.2
GCF_000092865.1
GCF_000092825.1
GCF_000144625.1
GCF_000143685.1
GCF_000145035.1
GCF_000146185.1
GCF_000148815.2
GCF_000159155.2
GCF_000159535.2
GCF_000148585.2
GCF_000163895.2
GCF_000164965.1
GCF_000146975.1
GCF_000147095.1
GCF_000164675.2
GCF_000152065.3
GCF_000145595.1
GCF_000147695.2
GCF_000152245.2
GCF_000146565.1
GCF_000159455.2
GCF_000155515.2
GCF_000160335.2
GCF_000143605.1
GCF_000165905.1
GCF_000143885.2
GCF_000164695.2
GCF_000092985.1
GCF_000157355.2
GCF_000154605.2
GCF_000154585.2
GCF_000146875.3
GCF_000145275.1
GCF_000092385.1
GCF_000153685.2
GCF_000145235.1
GCF_000183185.1
GCF_000183385.1
GCF_000186005.1
GCF_000179035.2
GCF_000183365.1
GCF_000164985.3
GCF_000157895.3
GCF_000166335.1
GCF_000147815.2
GCF_000174395.2
GCF_000182835.1
GCF_000174795.2
GCF_000166695.1
GCF_000178395.2
GCF_000167435.2
GCF_000182875.1
GCF_000168355.3
GCF_000166315.1
GCF_000179635.2
GCF_000186405.1
GCF_000189455.2
GCF_000175295.2
GCF_000177535.2
GCF_000166355.1
GCF_000180515.1
GCF_000185885.1
GCF_000184705.1
GCF_000166775.1
GCF_000189495.1
GCF_000168575.2
GCF_000178115.2
GCF_000184685.1
GCF_000184925.1
GCF_000179395.2
GCF_000165925.1
GCF_000178835.2
GCF_000177235.2
GCF_000172575.2
GCF_000169195.2
GCF_000168595.2
GCF_000186745.1
GCF_000192395.2
GCF_000177615.2
GCF_000184435.1
GCF_000168635.2
GCF_000168695.2
GCF_000177655.2
GCF_000177195.2
GCF_000189515.1
GCF_000194115.1
GCF_000195875.1
GCF_000194765.1
GCF_000191545.1
GCF_000195795.1
GCF_000194785.1
GCF_000189535.1
GCF_000192705.1
GCF_000195575.1
GCF_000191905.1
GCF_000193205.1
GCF_000195315.1
GCF_000195855.1
GCF_000195815.1
GCF_000189775.2
GCF_000193435.2
GCF_000195395.5
GCF_000190635.1
GCF_000195435.3
GCF_000166135.1
GCF_000193185.2
GCF_000193355.1
GCF_000195515.1
GCF_000195835.3
GCF_000195955.2
GCF_000196575.1
GCF_000203215.1
GCF_000196075.1
GCF_000200735.1
GCF_000196855.1
GCF_000196595.1
GCF_000196535.1
GCF_000196555.1
GCF_000196055.1
GCF_000196455.1
GCF_000196035.1
GCF_000196335.1
GCF_000196735.1
GCF_000211545.4
GCF_000211255.2
GCF_000219375.1
GCF_000204565.1
GCF_000204275.1
GCF_000210815.2
GCF_000203195.1
GCF_000211235.1
GCF_000196235.1
GCF_000197735.1
GCF_000203855.3
GCF_000211375.1
GCF_000197755.2
GCF_000211075.1
GCF_000213955.1
GCF_000209795.2
GCF_000204985.1
GCF_000211055.1
GCF_000210995.1
GCF_000204625.1
GCF_000213865.1
GCF_000211015.1
GCF_000210955.1
GCF_000211035.1
GCF_000210975.1
GCF_000213155.1
GCF_000210935.1
GCF_000210315.1
GCF_000204665.1
GCF_000209755.1
GCF_000213235.1
GCF_000210415.1
GCF_000213255.1
GCF_000199675.1
GCF_000210435.1
GCF_000210455.1
GCF_000202635.1
GCF_000212695.1
GCF_000196695.1
GCF_000196835.1
GCF_000219805.1
GCF_000204155.1
GCF_000219455.1
GCF_000219765.1
GCF_000219785.1
GCF_000214155.1
GCF_000214785.1
GCF_000218855.1
GCF_000219535.2
GCF_000219875.1
GCF_000215665.1
GCF_000217615.1
GCF_000215645.1
GCF_000214435.1
GCF_000215105.1
GCF_000218545.1
GCF_000215085.1
GCF_000217835.1
GCF_000219085.2
GCF_000218915.1
GCF_000218305.1
GCF_000224105.1
GCF_000214175.1
GCF_000225325.1
GCF_000221985.1
GCF_000220885.1
GCF_000224965.2
GCF_000225265.1
GCF_000224985.1
GCF_000221625.1
GCF_000220135.1
GCF_000227605.3
GCF_000227175.1
GCF_000225345.1
GCF_000221645.1
GCF_000227485.1
GCF_000227465.1
GCF_000224435.1
GCF_000220705.2
GCF_000237995.1
GCF_000238995.1
GCF_000236455.2
GCF_000234825.3
GCF_000236925.1
GCF_000237125.2
GCF_000236475.1
GCF_000239235.1
GCF_000242855.2
GCF_000237265.1
GCF_000227705.2
GCF_000231865.1
GCF_000231925.1
GCF_000230295.1
GCF_000231885.1
GCF_000240015.1
GCF_000231905.1
GCF_000231215.1
GCF_000233755.1
GCF_000233575.1
GCF_000240055.1
GCF_000241935.1
GCF_000241855.1
GCF_000241915.1
GCF_000243135.2
GCF_000240035.1
GCF_000241875.1
GCF_000242775.1
GCF_000241895.1
GCF_000231405.2
GCF_000243155.2
GCF_000236605.1
GCF_000237085.1
GCF_000231385.2
GCF_000242895.2
GCF_000234725.1
GCF_000233715.2
GCF_000235585.1
GCF_000235605.1
GCF_000230895.2
GCF_000220945.1
GCF_000237145.1
GCF_000253075.1
GCF_000248095.2
GCF_000237325.1
GCF_000239195.1
GCF_000248375.2
GCF_000237305.1
GCF_000240165.1
GCF_000244875.1
GCF_000245495.1
GCF_000250925.1
GCF_000252975.1
GCF_000251085.2
GCF_000250905.1
GCF_000253135.1
GCF_000247715.1
GCF_000253155.1
GCF_000255115.2
GCF_000253395.1
GCF_000255175.1
GCF_000253335.1
GCF_000255195.1
GCF_000258385.1
GCF_000253315.1
GCF_000255155.1
GCF_000255275.1
GCF_000255235.1
GCF_000255935.1
GCF_000255215.1
GCF_000255255.1
GCF_000255615.2
GCF_000253195.1
GCF_000253355.1
GCF_000247605.1
GCF_000250655.1
GCF_000277795.1
GCF_000271405.2
GCF_000270525.1
GCF_000260715.1
GCF_000270205.1
GCF_000269945.1
GCF_000270085.1
GCF_000277345.1
GCF_000269925.1
GCF_000265095.1
GCF_000277325.1
GCF_000262145.1
GCF_000270145.1
GCF_000262675.1
GCF_000270285.1
GCF_000270465.1
GCF_000265545.3
GCF_000245355.1
GCF_000263755.5
GCF_000270165.1
GCF_000259155.4
GCF_000269965.1
GCF_000258905.1
GCF_000259365.1
GCF_000253375.1
GCF_000250675.2
GCF_000258885.1
GCF_000271865.1
GCF_000270305.1
GCF_000277715.1
GCF_000270365.1
GCF_000262385.1
GCF_000262165.1
GCF_000276825.1
GCF_000258535.2
GCF_000277145.1
GCF_000261345.2
GCF_000271325.1
GCF_000270245.1
GCF_000277735.2
GCF_000266905.1
GCF_000277775.2
GCF_000269985.1
GCF_000277125.1
GCF_000281175.1
GCF_000292445.1
GCF_000292505.1
GCF_000286795.1
GCF_000292405.1
GCF_000286715.1
GCF_000292485.1
GCF_000286735.1
GCF_000286755.1
GCF_000286775.1
GCF_000286815.1
GCF_000286695.1
GCF_000286675.1
GCF_000280865.2
GCF_000283755.1
GCF_000281235.1
GCF_000284515.1
GCF_000284575.1
GCF_000284435.1
GCF_000294495.1
GCF_000284535.1
GCF_000300135.1
GCF_000283975.1
GCF_000299355.1
GCF_000298115.2
GCF_000281195.1
GCF_000292415.1
GCF_000292705.1
GCF_000304215.1
GCF_000292455.1
GCF_000298875.1
GCF_000283555.1
GCF_000306825.1
GCF_000305335.2
GCF_000299135.1
GCF_000306805.1
GCF_000299435.1
GCF_000302515.1
GCF_000283615.1
GCF_000299015.1
GCF_000307085.1
GCF_000305935.1
GCF_000305815.1
GCF_000307065.1
GCF_000307045.1
GCF_000296595.1
GCF_000305775.1
GCF_000307005.1
GCF_000306905.1
GCF_000307025.1
GCF_000306985.1
GCF_000299555.2
GCF_000293765.1
GCF_000283695.1
GCF_000284395.1
GCF_000284015.1
GCF_000298095.1
GCF_000307165.1
GCF_000284035.1
GCF_000294515.1
GCF_000283295.1
GCF_000294775.2
GCF_000307585.2
GCF_000307185.1
GCF_000296715.2
GCF_000307125.1
GCF_000307535.1
GCF_000295695.2
GCF_000306785.1
GCF_000284295.1
GCF_000297155.3
GCF_000306745.1
GCF_000307615.1
GCF_000312685.1
GCF_000331085.3
GCF_000318035.1
GCF_000319655.2
GCF_000327395.2
GCF_000319675.2
GCF_000328725.1
GCF_000341655.1
GCF_000317855.1
GCF_000317915.1
GCF_000310065.1
GCF_000317975.2
GCF_000317305.3
GCF_000282715.1
GCF_000387745.2
GCF_000391485.2
GCF_000376625.1
GCF_000338115.2
GCF_000376705.1
GCF_000359625.1
GCF_000382965.1
GCF_000382985.1
GCF_000328545.1
GCF_000341695.1
GCF_000341345.1
GCF_000336405.1
GCF_000364205.2
GCF_000389675.2
GCF_000344785.1
GCF_000383005.1
GCF_000385925.1
GCF_000349925.2
GCF_000347695.1
GCF_000367205.1
GCF_000318055.1
GCF_000349885.2
GCF_000344765.1
GCF_000331995.1
GCF_000382905.1
GCF_000338095.1
GCF_000364165.2
GCF_000344575.1
GCF_000328765.2
GCF_000336445.1
GCF_000338715.2
GCF_000321395.1
GCF_000348785.1
GCF_000355695.1
GCF_000349795.1
GCF_000340435.2
GCF_000338735.1
GCF_000350205.1
GCF_000319475.1
GCF_000341875.1
GCF_000397185.1
GCF_000392485.3
GCF_000334875.3
GCF_000338755.1
GCF_000390245.1
GCF_000397165.1
GCF_000340885.1
GCF_000341665.1
GCF_000328565.1
GCF_000331445.1
GCF_000344745.1
GCF_000331165.2
GCF_000389635.1
GCF_000359525.1
GCF_000390085.1
GCF_000364805.1
GCF_000385945.1
GCF_000328705.1
GCF_000400935.1
GCF_000400855.1
GCF_000400955.1
GCF_000340845.1
GCF_000331185.2
GCF_000400615.1
GCF_000389965.1
GCF_000427215.1
GCF_000439455.1
GCF_000439435.1
GCF_000410995.1
GCF_000439915.2
GCF_000442645.1
GCF_000412205.1
GCF_000438685.2
GCF_000438725.2
GCF_000463055.1
GCF_000438585.1
GCF_000444405.1
GCF_000438705.2
GCF_000418515.1
GCF_000438745.2
GCF_000445995.2
GCF_000422045.1
GCF_000448685.2
GCF_000404205.1
GCF_000463395.1
GCF_000463445.1
GCF_000400635.2
GCF_000414215.1
GCF_000463355.1
GCF_000439275.1
GCF_000427075.1
GCF_000463465.1
GCF_000463425.1
GCF_000427035.1
GCF_000441535.1
GCF_000463385.1
GCF_000418475.1
GCF_000438625.1
GCF_000438605.1
GCF_000438645.1
GCF_000445015.1
GCF_000418365.1
GCF_000404145.1
GCF_000452385.2
GCF_000418495.1
GCF_000462955.1
GCF_000438665.2
GCF_000404185.1
GCF_000422125.1
GCF_000412775.1
GCF_000455585.1
GCF_000408885.1
GCF_000466785.3
GCF_000477415.1
GCF_000466885.3
GCF_000418345.1
GCF_000445035.1
GCF_000418535.1
GCF_000463505.1
GCF_000454045.1
GCF_000412265.2
GCF_000468955.1
GCF_000470845.1
GCF_000455565.1
GCF_000478255.1
GCF_000471985.1
GCF_000471945.1
GCF_000444875.1
GCF_000470775.1
GCF_000470865.1
GCF_000465465.2
GCF_000469135.2
GCF_000466905.3
GCF_000478885.1
GCF_000508245.1
GCF_000524555.1
GCF_000568455.1
GCF_000565175.1
GCF_000479355.1
GCF_000504125.1
GCF_000534935.2
GCF_000511405.1
GCF_000493735.1
GCF_000512835.2
GCF_000550785.1
GCF_000565195.1
GCF_000500935.1
GCF_000493375.1
GCF_000565215.1
GCF_000485885.1
GCF_000517365.1
GCF_000484505.2
GCF_000499365.1
GCF_000512775.2
GCF_000496285.1
GCF_000511305.1
GCF_000525715.1
GCF_000512955.1
GCF_000569075.1
GCF_000498675.1
GCF_000494895.1
GCF_000497525.1
GCF_000495635.2
GCF_000478925.1
GCF_000568955.1
GCF_000496265.1
GCF_000568975.1
GCF_000512895.1
GCF_000569035.1
GCF_000479315.1
GCF_000569055.1
GCF_000479335.1
GCF_000494875.1
GCF_000569015.1
GCF_000513655.1
GCF_000513635.1
GCF_000565155.1
GCF_000496635.1
GCF_000499805.2
GCF_000513675.1
GCF_000568935.1
GCF_000513595.1
GCF_000513615.1
GCF_000568475.1
GCF_000550745.1
GCF_000513695.1
GCF_000550805.1
GCF_000497485.1
GCF_000508265.1
GCF_000473245.1
GCF_000572155.1
GCF_000473995.1
GCF_000523045.1
GCF_000572175.1
GCF_000494835.1
GCF_000572125.1
GCF_000497265.2
GCF_000508125.2
GCF_000506785.4
GCF_000507205.3
GCF_000494755.1
GCF_000454025.1
GCF_000597965.1
GCF_000582535.1
GCF_000590555.1
GCF_000582845.1
GCF_000577745.1
GCF_000577895.1
GCF_000597865.1
GCF_000572195.1
GCF_000583065.1
GCF_000523235.1
GCF_000695835.1
GCF_000696015.1
GCF_000732905.1
GCF_000583105.1
GCF_000525635.1
GCF_000706765.1
GCF_000723465.1
GCF_000737305.2
GCF_000613085.1
GCF_000626675.1
GCF_000661895.1
GCF_000695215.1
GCF_000696505.1
GCF_000725365.1
GCF_000733995.1
GCF_000709435.1
GCF_000737615.1
GCF_000732945.1
GCF_000737885.1
GCF_000604105.1
GCF_000600105.1
GCF_000737555.1
GCF_000732425.1
GCF_000725405.1
GCF_000689235.1
GCF_000706665.1
GCF_000709415.1
GCF_000724485.1
GCF_000722765.2
GCF_000681515.2
GCF_000706685.1
GCF_000725285.1
GCF_000695895.1
GCF_000699505.1
GCF_000688795.1
GCF_000732355.1
GCF_000725325.1
GCF_000730365.1
GCF_000698885.1
GCF_000730205.1
GCF_000635895.2
GCF_000737865.1
GCF_000730255.1
GCF_000730215.1
GCF_000709495.1
GCF_000730445.1
GCF_000600015.1
GCF_000612505.1
GCF_000724605.1
GCF_000706725.1
GCF_000730405.1
GCF_000612055.1
GCF_000695875.1
GCF_000699525.1
GCF_000626615.2
GCF_000737405.1
GCF_000706705.1
GCF_000699465.1
GCF_000738475.1
GCF_000738445.1
GCF_000739455.1
GCF_000685725.1
GCF_000724775.3
GCF_000698475.1
GCF_000597985.1
GCF_000739085.1
GCF_000723425.2
GCF_000696675.2
GCF_000717535.1
GCF_000742715.1
GCF_000742975.1
GCF_000742655.1
GCF_000750515.1
GCF_000743015.1
GCF_000695235.1
GCF_000732925.1
GCF_000746025.2
GCF_000747315.1
GCF_000747585.1
GCF_000746625.1
GCF_000746505.1
GCF_000742735.1
GCF_000750535.1
GCF_000739105.1
GCF_000758365.1
GCF_000759375.2
GCF_000761135.1
GCF_000767725.1
GCF_000767055.1
GCF_000759555.1
GCF_000767645.1
GCF_000756205.1
GCF_000751035.1
GCF_000767505.1
GCF_000772485.1
GCF_000742855.1
GCF_000742895.1
GCF_000755585.2
GCF_000756485.1
GCF_000755185.1
GCF_000782855.1
GCF_000766885.2
GCF_000772245.1
GCF_000772185.1
GCF_000772025.1
GCF_000767685.1
GCF_000769635.1
GCF_000761115.1
GCF_000763495.1
GCF_000767415.1
GCF_000763575.1
GCF_000763515.1
GCF_000763475.1
GCF_000769575.1
GCF_000772085.1
GCF_000756525.1
GCF_000756545.1
GCF_000785555.1
GCF_000763325.2
GCF_000756615.1
GCF_000785515.1
GCF_000760905.2
GCF_000761215.1
GCF_000769555.1
GCF_000772125.1
GCF_000785535.1
GCF_000786505.1
GCF_000782835.1
GCF_000758685.1
GCF_000758585.1
GCF_000758645.1
GCF_000758545.1
GCF_000758665.1
GCF_000758725.1
GCF_000758605.1
GCF_000758625.1
GCF_000758525.1
GCF_000758705.1
GCF_000767605.1
GCF_000767665.1
GCF_000767745.1
GCF_000775975.1
GCF_000767705.1
GCF_000785495.1
GCF_000758565.1
GCF_000772045.1
GCF_000815065.1
GCF_000828735.1
GCF_000828855.1
GCF_000829035.1
GCF_000829055.1
GCF_000829395.1
GCF_000829335.1
GCF_000828015.1
GCF_000789355.1
GCF_000830925.1
GCF_000789315.1
GCF_000789395.1
GCF_000819665.1
GCF_000817935.1
GCF_000830905.1
GCF_000800295.1
GCF_000800785.1
GCF_000830885.1
GCF_000818095.1
GCF_000829075.1
GCF_000814825.1
GCF_000803665.1
GCF_000816205.1
GCF_000831145.1
GCF_000817045.1
GCF_000818055.1
GCF_000817995.1
GCF_000817065.1
GCF_000831165.1
GCF_000800475.2
GCF_000800455.1
GCF_000831125.1
GCF_000831485.1
GCF_000816065.1
GCF_000829295.1
GCF_000831105.1
GCF_000819445.1
GCF_000800335.1
GCF_000816085.1
GCF_000808055.1
GCF_000831645.3
GCF_000814865.1
GCF_000828035.1
GCF_000807375.1
GCF_000815205.1
GCF_000815245.1
GCF_000827935.1
GCF_000815125.1
GCF_000815045.1
GCF_000817005.1
GCF_000827955.1
GCF_000815165.1
GCF_000798935.2
GCF_000829015.1
GCF_000829195.1
GCF_000815085.1
GCF_000807175.1
GCF_000800825.1
GCF_000827085.1
GCF_000807675.2
GCF_000828995.1
GCF_000815145.1
GCF_000827065.1
GCF_000807255.1
GCF_000827045.1
GCF_000815275.2
GCF_000789295.1
GCF_000789275.1
GCF_000816465.3
GCF_000802245.2
GCF_000832385.1
GCF_000831065.1
GCF_000816025.1
GCF_000830005.1
GCF_000832405.1
GCF_000832445.1
GCF_000832465.1
GCF_000832425.1
GCF_000827005.1
GCF_000947915.1
GCF_000875755.1
GCF_000835085.1
GCF_000941075.1
GCF_000832485.1
GCF_000931425.2
GCF_000835165.1
GCF_000953235.1
GCF_000953375.1
GCF_000832845.1
GCF_000875715.1
GCF_000952915.1
GCF_000835185.1
GCF_000832805.1
GCF_000833085.1
GCF_000833065.1
GCF_000832565.1
GCF_000832785.1
GCF_000832585.1
GCF_000832925.1
GCF_000877815.1
GCF_000833045.1
GCF_000833275.1
GCF_000832865.1
GCF_000832635.1
GCF_000832505.1
GCF_000832985.1
GCF_000833125.1
GCF_000832885.1
GCF_000940785.1
GCF_000950575.1
GCF_000934625.1
GCF_000832525.1
GCF_000832825.1
GCF_000835025.1
GCF_000875675.1
GCF_000832965.1
GCF_000940845.1
GCF_000953255.1
GCF_000950775.1
GCF_000832905.1
GCF_000833575.1
GCF_000876545.1
GCF_000932055.2
GCF_000835145.1
GCF_000934325.3
GCF_000835265.1
GCF_000876525.1
GCF_000833105.2
GCF_000833005.1
GCF_000961015.1
GCF_000949425.1
GCF_000832745.1
GCF_000958465.1
GCF_000967115.2
GCF_000966445.2
GCF_000832605.1
GCF_000832665.1
GCF_000832725.1
GCF_000832765.1
GCF_000953575.1
GCF_000953275.1
GCF_000952895.1
GCF_000931445.1
GCF_000953615.1
GCF_000954115.1
GCF_000935185.3
GCF_000943515.2
GCF_000961095.1
GCF_000967325.1
GCF_000967285.1
GCF_000968055.1
GCF_000969765.1
GCF_000967405.1
GCF_000967365.1
GCF_000967345.1
GCF_000967385.1
GCF_000967915.1
GCF_000968945.1
GCF_000952035.2
GCF_000970665.2
GCF_000971925.1
GCF_000971665.1
GCF_000969225.1
GCF_000968375.1
GCF_001017595.1
GCF_000988065.1
GCF_001011095.1
GCF_000981525.1
GCF_001010485.1
GCF_001018655.2
GCF_000993765.1
GCF_000993745.1
GCF_000975265.2
GCF_000980815.1
GCF_000980835.1
GCF_000972805.1
GCF_001005985.1
GCF_000973705.1
GCF_000972685.1
GCF_000973485.1
GCF_000973605.1
GCF_000988345.1
GCF_001014305.1
GCF_000978495.1
GCF_001005925.2
GCF_001018835.2
GCF_001018685.2
GCF_001005905.1
GCF_000987865.1
GCF_001019275.2
GCF_001018975.2
GCF_001015095.1
GCF_001019255.2
GCF_001018735.2
GCF_001019205.2
GCF_001018645.2
GCF_001014285.1
GCF_001008015.1
GCF_001018805.1
GCF_001018915.2
GCF_001017615.1
GCF_001019305.2
GCF_001019125.2
GCF_001019395.2
GCF_001018775.2
GCF_001018725.2
GCF_001018845.2
GCF_000972245.3
GCF_001019415.2
GCF_000975175.1
GCF_001019485.2
GCF_001019435.2
GCF_000978375.1
GCF_000973585.1
GCF_000993825.1
GCF_000982715.1
GCF_000993785.3
GCF_000987825.1
GCF_000981585.1
GCF_001019535.2
GCF_001011035.1
GCF_001013905.1
GCF_001019495.2
GCF_001017635.1
GCF_001045795.2
GCF_001047695.1
GCF_001183725.2
GCF_001021895.1
GCF_001186155.3
GCF_001043135.1
GCF_001021875.1
GCF_001028645.1
GCF_001077535.1
GCF_001183705.3
GCF_001027105.1
GCF_001042715.1
GCF_001046095.2
GCF_001019575.2
GCF_001029245.1
GCF_001050455.1
GCF_001045995.2
GCF_001027045.1
GCF_001020985.1
GCF_001042655.1
GCF_001050115.1
GCF_001019635.1
GCF_001038625.1
GCF_001039695.1
GCF_001020185.2
GCF_001025135.1
GCF_001042675.1
GCF_001029265.1
GCF_001051095.1
GCF_001042405.1
GCF_001042695.1
GCF_001019695.1
GCF_001025215.1
GCF_001023495.1
GCF_001026925.1
GCF_001019675.1
GCF_001051015.2
GCF_001021955.1
GCF_001042615.1
GCF_001025155.1
GCF_001046835.1
GCF_001025175.1
GCF_001021065.1
GCF_001042595.1
GCF_001025195.1
GCF_001186445.1
GCF_001026945.2
GCF_001027085.1
GCF_001050475.1
GCF_001042635.1
GCF_001047215.2
GCF_001187615.2
GCF_001027205.1
GCF_001021025.1
GCF_001027125.1
GCF_001188025.2
GCF_001050435.1
GCF_001047715.2
GCF_001039495.1
GCF_001021045.1
GCF_001187595.1
GCF_001027165.1
GCF_001027065.1
GCF_001027245.1
GCF_001037985.1
GCF_001023595.1
GCF_001020205.1
GCF_001043255.1
GCF_001021385.1
GCF_001039275.2
GCF_001078615.1
GCF_001050395.1
GCF_001182785.1
GCF_001188045.2
GCF_001189515.2
GCF_001182745.1
GCF_001190805.1
GCF_001188655.1
GCF_001183785.1
GCF_001189535.1
GCF_001272715.1
GCF_001274875.1
GCF_001272775.1
GCF_001296985.1
GCF_001272895.1
GCF_001272315.2
GCF_001281425.1
GCF_001272795.1
GCF_001272875.1
GCF_001293145.1
GCF_001272755.1
GCF_001272855.1
GCF_001272735.1
GCF_001267395.1
GCF_001272815.1
GCF_001272915.1
GCF_001281145.1
GCF_001280205.1
GCF_001191565.1
GCF_001272835.1
GCF_001281045.1
GCF_001302645.1
GCF_001304735.1
GCF_001262715.1
GCF_001191605.1
GCF_001277915.1
GCF_001302565.1
GCF_001267815.1
GCF_001267155.1
GCF_001277995.1
GCF_001263395.1
GCF_001281085.1
GCF_001281505.1
GCF_001272655.2
GCF_001294645.1
GCF_001293125.1
GCF_001190885.1
GCF_001267845.1
GCF_001281345.1
GCF_001275545.2
GCF_001298505.1
GCF_001281025.1
GCF_001281105.1
GCF_001262055.1
GCF_001281305.1
GCF_001281315.1
GCF_001266635.1
GCF_001267805.1
GCF_001267405.1
GCF_001255215.1
GCF_001272635.1
GCF_001267885.1
GCF_001298485.1
GCF_001281065.1
GCF_001281445.1
GCF_001275345.1
GCF_001298325.2
GCF_001294425.1
GCF_001266755.1
GCF_001267435.1
GCF_001296095.1
GCF_001278015.1
GCF_001244395.1
GCF_001278845.1
GCF_001274895.1
GCF_001294625.1
GCF_001295365.1
GCF_001274555.1
GCF_001275565.2
GCF_001190945.1
GCF_001294605.1
GCF_001278075.1
GCF_001278095.1
GCF_001308145.2
GCF_001307235.1
GCF_001308285.1
GCF_001307805.1
GCF_001305675.1
GCF_001411765.2
GCF_001484045.1
GCF_001442815.2
GCF_001314945.1
GCF_001412635.1
GCF_001433475.1
GCF_001331925.2
GCF_001432245.1
GCF_001307545.1
GCF_001302585.1
GCF_001483965.1
GCF_001482365.1
GCF_001483445.1
GCF_001484005.1
GCF_001447865.2
GCF_001465635.1
GCF_001465835.2
GCF_001421015.2
GCF_001455345.1
GCF_001469565.1
GCF_001465675.1
GCF_001457495.1
GCF_001314225.1
GCF_001412695.1
GCF_001420855.1
GCF_001483885.1
GCF_001465175.1
GCF_001445575.1
GCF_001420975.1
GCF_001431765.1
GCF_001477575.1
GCF_001448985.1
GCF_001446255.1
GCF_001456065.2
GCF_001420995.1
GCF_001447295.1
GCF_001481675.1
GCF_001446275.1
GCF_001469655.1
GCF_001465855.1
GCF_001469775.1
GCF_001469595.1
GCF_001454885.1
GCF_001481755.1
GCF_001456215.1
GCF_001483425.1
GCF_001457455.1
GCF_001443645.1
GCF_001469615.1
GCF_001454845.1
GCF_001454925.1
GCF_001454865.1
GCF_001481725.1
GCF_001454945.1
GCF_001481715.1
GCF_001444345.1
GCF_001431145.1
GCF_001465755.1
GCF_001465795.2
GCF_001454905.1
GCF_001456175.1
GCF_001483405.1
GCF_001441165.1
GCF_001431785.1
GCF_001439585.2
GCF_001465815.1
GCF_001483905.1
GCF_001456355.1
GCF_001465275.1
GCF_001430775.1
GCF_001457595.1
GCF_001465255.1
GCF_001447075.1
GCF_001509195.1
GCF_001513715.1
GCF_001445655.1
GCF_001484565.1
GCF_001484725.1
GCF_001536305.1
GCF_001547975.1
GCF_001558175.1
GCF_001553195.1
GCF_001548295.1
GCF_001552035.1
GCF_001548415.1
GCF_001545095.1
GCF_001518935.2
GCF_001536925.1
GCF_001548585.2
GCF_001515685.1
GCF_001554155.1
GCF_001558795.2
GCF_001558375.2
GCF_001518735.1
GCF_001554075.1
GCF_001515705.1
GCF_001554115.1
GCF_001558275.2
GCF_001515665.1
GCF_001548635.2
GCF_001553915.1
GCF_001554055.1
GCF_001559175.2
GCF_001547795.1
GCF_001543145.1
GCF_001547835.1
GCF_001547715.1
GCF_001514435.1
GCF_001553685.1
GCF_001560895.1
GCF_001484605.1
GCF_001564435.1
GCF_001543085.1
GCF_001535565.1
GCF_001558215.1
GCF_001543285.1
GCF_001543205.1
GCF_001543175.1
GCF_001518795.1
GCF_001543245.1
GCF_001548235.1
GCF_001559115.2
GCF_001551855.1
GCF_001553935.1
GCF_001558815.2
GCF_001543345.1
GCF_001549675.1
GCF_001514415.1
GCF_001534765.1
GCF_001515765.1
GCF_001553565.1
GCF_001542775.1
GCF_001549655.1
GCF_001513695.1
GCF_001509405.1
GCF_001515745.1
GCF_001513675.1
GCF_001541905.1
GCF_001545015.1
GCF_001558875.2
GCF_001561955.1
GCF_001561975.1
GCF_001558775.1
GCF_001518875.1
GCF_001544705.1
GCF_001558975.1
GCF_001543225.1
GCF_001553895.1
GCF_001548175.1
GCF_001572685.1
GCF_001577305.1
GCF_001565875.1
GCF_001577365.1
GCF_001564455.1
GCF_001577795.1
GCF_001610775.1
GCF_001611075.1
GCF_001584725.1
GCF_001596775.2
GCF_001611035.1
GCF_001611155.1
GCF_001586105.1
GCF_001611325.1
GCF_001579765.1
GCF_001587115.1
GCF_001611135.1
GCF_001611115.1
GCF_001579785.1
GCF_001578205.1
GCF_001578185.1
GCF_001581875.1
GCF_001583825.1
GCF_001602155.1
GCF_001586215.1
GCF_001594205.1
GCF_001579825.2
GCF_001587175.1
GCF_001598035.1
GCF_001579865.1
GCF_001592385.1
GCF_001586235.1
GCF_001592425.1
GCF_001579885.2
GCF_001579925.1
GCF_001581895.1
GCF_001610935.1
GCF_001598635.1
GCF_001592395.1
GCF_001606005.1
GCF_001596095.1
GCF_001580495.1
GCF_001596055.1
GCF_001580385.1
GCF_001604995.1
GCF_001597265.1
GCF_001593785.1
GCF_001593765.1
GCF_001596755.1
GCF_001590685.1
GCF_001583415.1
GCF_001593395.2
GCF_001605725.1
GCF_001606215.1
GCF_001610655.1
GCF_001577385.1
GCF_001598075.1
GCF_001606275.1
GCF_001542625.1
GCF_001597645.2
GCF_001611345.1
GCF_001606195.1
GCF_001610615.1
GCF_001606235.1
GCF_001611365.1
GCF_001611425.1
GCF_001611405.1
GCF_001611385.1
GCF_001606335.1
GCF_001606295.1
GCF_001606255.1
GCF_001610635.1
GCF_001610675.1
GCF_001606315.1
GCF_001611865.1
GCF_001611895.1
GCF_001611935.1
GCF_001611955.1
GCF_001618305.1
GCF_001617525.2
GCF_001618905.1
GCF_001618885.1
GCF_001611795.1
GCF_001598115.1
GCF_001634285.1
GCF_001617605.1
GCF_001640925.1
GCF_001643775.1
GCF_001641305.1
GCF_001634305.1
GCF_001623565.1
GCF_001641025.1
GCF_001618665.1
GCF_001635875.1
GCF_001636295.1
GCF_001643015.1
GCF_001640905.1
GCF_001635975.1
GCF_001640765.1
GCF_001642085.1
GCF_001638845.2
GCF_001635895.1
GCF_001635935.1
GCF_001620285.1
GCF_001640885.1
GCF_001634265.1
GCF_001620025.1
GCF_001629705.1
GCF_001629735.1
GCF_001663395.1
GCF_001659745.1
GCF_001642655.1
GCF_001660025.1
GCF_001620305.1
GCF_001653315.1
GCF_001620005.1
GCF_001646605.1
GCF_001653295.1
GCF_001643035.1
GCF_001656045.1
GCF_001644625.1
GCF_001656075.1
GCF_001653335.1
GCF_001641005.1
GCF_001660525.1
GCF_001642935.1
GCF_001659785.1
GCF_001660485.1
GCF_001635915.1
GCF_001632805.1
GCF_001635955.1
GCF_001635995.1
GCF_001640965.1
GCF_001644605.1
GCF_001645685.2
GCF_001654495.1
GCF_001644575.1
GCF_001663715.1
GCF_001663655.1
GCF_001663675.1
GCF_001663495.1
GCF_001663835.1
GCF_001663795.1
GCF_001663735.1
GCF_001663755.1
GCF_001653355.1
GCF_001654475.1
GCF_001655245.1
GCF_001632865.1
GCF_001672035.1
GCF_001636945.2
GCF_001660045.1
GCF_001673705.2
GCF_001676805.1
GCF_001677095.1
GCF_001677135.1
GCF_001650215.1
GCF_001679705.1
GCF_001682235.1
GCF_001687665.2
GCF_001685435.2
GCF_001683315.1
GCF_001688685.2
GCF_001685375.1
GCF_001702115.1
GCF_001697145.1
GCF_001678885.1
GCF_001679725.1
GCF_001688645.2
GCF_001678905.1
GCF_001689055.2
GCF_001683515.1
GCF_001682435.2
GCF_001682255.2
GCF_001682275.1
GCF_001685415.1
GCF_001682335.1
GCF_001685665.2
GCF_001687625.2
GCF_001683055.1
GCF_001687585.2
GCF_001683115.1
GCF_001687745.1
GCF_001677215.1
GCF_001677195.1
GCF_001677175.1
GCF_001698145.1
GCF_001687645.1
GCF_001700985.1
GCF_001687565.2
GCF_001702095.1
GCF_001698165.1
GCF_001682295.1
GCF_001701005.1
GCF_001697285.1
GCF_001697245.1
GCF_001687605.2
GCF_001700735.1
GCF_001683095.1
GCF_001683155.1
GCF_001683065.1
GCF_001685395.1
GCF_001692755.1
GCF_001688625.2
GCF_001685645.1
GCF_001683295.1
GCF_001683215.1
GCF_001683275.1
GCF_001683235.1
GCF_001683255.1
GCF_001683175.1
GCF_001697265.1
GCF_001683135.1
GCF_001683455.1
GCF_001683195.1
GCF_001677155.1
GCF_001689125.2
GCF_001685565.1
GCF_001698225.1
GCF_001700945.1
GCF_001693675.1
GCF_001685605.1
GCF_001696485.1
GCF_001698125.1
GCF_001702135.1
GCF_001702215.1
GCF_001702235.1
GCF_001702175.1
GCF_001702195.1
GCF_001702155.1
GCF_001702435.1
GCF_001685355.1
GCF_001701025.1
GCF_001712875.1
GCF_001717645.1
GCF_001703535.1
GCF_001714745.1
GCF_001704975.1
GCF_001717565.1
GCF_001717975.2
GCF_001717705.1
GCF_001703515.1
GCF_001703575.1
GCF_001720945.1
GCF_001715535.1
GCF_001704335.1
GCF_001715615.1
GCF_001705585.1
GCF_001719085.1
GCF_001712815.1
GCF_001712835.1
GCF_001708305.1
GCF_001714705.1
GCF_001703555.1
GCF_001705195.1
GCF_001703495.1
GCF_001704095.1
GCF_001723525.1
GCF_001721065.1
GCF_001735655.2
GCF_001717725.1
GCF_001721905.1
GCF_001750145.1
GCF_001717665.1
GCF_001717685.1
GCF_001750885.1
GCF_001747445.1
GCF_001735765.2
GCF_001723625.1
GCF_001742205.1
GCF_001721625.1
GCF_001729925.2
GCF_001723545.1
GCF_001725985.1
GCF_001729945.1
GCF_001746265.1
GCF_001719205.1
GCF_001725965.1
GCF_001721685.1
GCF_001753205.1
GCF_001729525.1
GCF_001726125.1
GCF_001746575.1
GCF_001719225.1
GCF_001750115.1
GCF_001720505.1
GCF_001723585.1
GCF_001752685.2
GCF_001708265.1
GCF_001719045.1
GCF_001704195.1
GCF_001721165.1
GCF_001721145.1
GCF_001761545.1
GCF_001750865.1
GCF_001767275.1
GCF_001767255.1
GCF_001750685.1
GCF_001750785.1
GCF_001747425.1
GCF_001729485.1
GCF_001750065.2
GCF_001880305.1
GCF_001886355.1
GCF_001867085.1
GCF_001886855.1
GCF_001865635.4
GCF_001867025.1
GCF_001888925.1
GCF_001865765.1
GCF_001854225.1
GCF_001886635.1
GCF_001867005.1
GCF_001880185.2
GCF_001857985.1
GCF_001831375.1
GCF_001858005.1
GCF_001887075.1
GCF_001879625.1
GCF_001886495.1
GCF_001870205.1
GCF_001867065.1
GCF_001886915.1
GCF_001867165.1
GCF_001867045.1
GCF_001880265.1
GCF_001857925.1
GCF_001889165.1
GCF_001874405.2
GCF_001886775.1
GCF_001867105.1
GCF_001886875.1
GCF_001792795.1
GCF_001879545.1
GCF_001857945.1
GCF_001877035.1
GCF_001874125.1
GCF_001870065.1
GCF_001889145.1
GCF_001855705.1
GCF_001854085.1
GCF_001874385.1
GCF_001888985.1
GCF_001888965.1
GCF_001888945.1
GCF_001792815.1
GCF_001854345.1
GCF_001870145.1
GCF_001885145.1
GCF_001856685.1
GCF_001867145.1
GCF_001867125.1
GCF_001866985.1
GCF_001887245.1
GCF_001888905.1
GCF_001856645.1
GCF_001889125.1
GCF_001874605.1
GCF_001855335.1
GCF_001806325.1
GCF_001879605.1
GCF_001856695.1
GCF_001854185.1
GCF_001866075.3
GCF_001767395.1
GCF_001855255.1
GCF_001808235.1
GCF_001886515.1
GCF_001816185.2
GCF_001874425.3
GCF_001767375.1
GCF_001886715.1
[truncated: 14,233 more rows]
